# Supplementary material for: Reversal of Neuralgia Effect of Beta Carotene in Streptozotocin-Associated Diabetic Neuropathic Pain in Female Zebrafish via Matrix Metalloprotease-13 Inhibition
Source: Pharmaceuticals (Basel). 2023 Jan 22;16(2):157. doi: 10.3390/ph16020157 (PMC9959792; doi:10.3390/ph16020157)
Supplement: Supplementary file 1 [file pharmaceuticals-16-00157-s001.zip]

Archive with 1 entries (1 files):
- pharmaceuticals-2108654-supplementary.pdf
